# Supplementary material for: Assessment of Waterbird Habitat Importance and Identification of Conservation Gaps in Anhui Province
Source: Animals (Basel). 2024 Mar 25;14(7):1004. doi: 10.3390/ani14071004 (PMC11011108; doi:10.3390/ani14071004)
Supplement: Supplementary file 1 [file animals-14-01004-s001.zip]

Archive with 1 entries (1 files):
- Supplementary material-Final Proofreading Before Publication/Supplementary material-Final Proofreading Before Publication.doc
